# Supplementary material for: Sera from Patients with NMOSD Reduce the Differentiation Capacity of Precursor Cells in the Central Nervous System
Source: Int J Mol Sci. 2021 May 14;22(10):5192. doi: 10.3390/ijms22105192 (PMC8155872; doi:10.3390/ijms22105192)
Supplement: Supplementary file 1 [file ijms-22-05192-s001.zip]

Archive with 1 entries (1 files):
- ijms-1178094-supplementary.pdf
